# Supplementary material for: Neurofilament light-associated connectivity in young-adult Huntington’s disease is related to neuronal genes
Source: Brain. 2022 Jun 27;145(11):3953–67. doi: 10.1093/brain/awac227 (PMC9679168; doi:10.1093/brain/awac227)
Supplement: awac227_Supplementary_Data [file awac227_supplementary_data.zip]

Archive with 2 entries (2 files):
- brain-2021-01134-File010.pdf
- brain-2021-01134-File011.pdf
